# Supplementary material for: Effects of phospholipase C inhibition on the regulation of membrane lipid metabolism in maize leaves
Source: Front Plant Sci. 2025 Apr 1;16:1547477. doi: 10.3389/fpls.2025.1547477 (PMC11996868; doi:10.3389/fpls.2025.1547477)
Supplement: Supplementary Table 1 — Lipid related gene expression data on Glycerophospholipid metabolism and Glycerolipid metabolism in leaves of maize seedlings under inhibited conditions. [file Table1.xlsx]

## Sheet: Glycerophospholipid metabolism 
Metabolic pathway	Gene name	Gene id	1dNS vs Con log2FC	3dNS vs Con log2FC	5dNS vs Con log2FC
Glycerophospholipid metabolism	CDS	GRMZM5G825110	0.28	0.18	0.44
		GRMZM2G452529	0.35	0.17	0.21
	DGK	GRMZM2G019562	-0.23	0.08	-0.28
		GRMZM2G106578	-0.16	-0.48	-1.01
		GRMZM2G076911	0.15	0.13	0.35
		GRMZM2G094452	0.23	0.24	0.29
		GRMZM2G062429	0.26	0.93	0.49
		GRMZM2G128214	0.34	-0.17	0.35
		GRMZM5G827286	0.52	0.85	0.87
	PAH	GRMZM2G024615	0.05	0.43	0.49
	AAPT	GRMZM2G466281	-0.3	-0.51	-0.78
		GRMZM2G402039	-0.14	0.24	-0.42
		GRMZM2G701058	0.3	0.79	0.73
	CEK	GRMZM2G469409	0.36	0.83	0.84
		GRMZM2G100333	0.68	0.9	1.11
	PGPP	GRMZM2G349603	-0.15	-0.18	-0.04
	GPAT	GRMZM2G166176	-0.19	-0.15	-0.24
		GRMZM2G083195	0.08	1.05	0.93
		GRMZM2G065203	0.14	0.57	0.7
		GRMZM2G020320	0.27	0.29	0.22
		GRMZM2G033767	0.65	0.39	-0.05
	LPAT	GRMZM2G033926	-0.1	-0.3	-0.69
	PSD	GRMZM2G133885	0.08	-0.44	-0.65
	LPCAT	GRMZM2G517332	-0.25	0.08	-0.32
		GRMZM2G048561	-0.15	0.18	-0.34
		GRMZM2G116243	0.04	0.22	-0.33
	CCT	GRMZM2G082633	-0.39	-0.88	-1.42
		GRMZM2G041369	-0.12	0.07	1.43
		GRMZM2G042677	0.31	0.98	1.25
		GRMZM2G352855	0.43	0.81	1.29
		GRMZM2G044472	0.7	1.42	1.73
	PECT	GRMZM2G085926	-0.02	0.11	0.19
		GRMZM2G132898	0.13	-0.01	-0.22
		GRMZM2G171229	0.37	-0.29	-0.54
	PGPS	GRMZM2G124313	-0.2	-0.29	-0.52
		GRMZM2G109967	0.16	0.03	-0.07
		GRMZM2G154041	0.2	0.32	-0.03
Glycerolipid metabolism	PLD	GRMZM2G108912	-0.67	-1.28	-0.97
		GRMZM2G179792	-0.49	-0.19	-0.18
		GRMZM2G054559	-0.27	0.07	0.26
		GRMZM2G019029	-0.19	-0.93	-0.76
		GRMZM2G145944	-0.19	-0.7	-0.59
		GRMZM2G442551	0.03	0.12	0.39
		GRMZM2G066485	0.03	0	0.33
		GRMZM2G158008	0.06	0.2	0.04
		GRMZM2G312438	0.31	0.1	0.14
		GRMZM2G061969	0.32	-0.29	0.6
		GRMZM2G140811	0.41	0.65	1.08
		GRMZM2G343588	0.48	-0.29	0.81
		GRMZM2G133943	0.96	0.47	0.99
		GRMZM2G326734	-0.41	0.07	-0.51
		GRMZM5G871154	-0.14	-0.01	0.01
	GPAT	GRMZM2G159890	-0.22	-0.82	-0.69
	PAH	GRMZM2G099481	0.04	0.3	0.46
		GRMZM2G154366	0.38	-0.17	0.31
	PLC	GRMZM2G081719	-0.6	-0.29	-1.23
		GRMZM2G116876	-0.07	0.17	-0.22
		GRMZM2G139041	-0.03	-0.21	0.2
		GRMZM2G422670	1.05	0.83	2.51
		GRMZM2G479112	-0.24	-0.65	-0.43
